# Supplementary material for: Maternal antibody-mediated elimination of a Puumala hantavirus outbreak in a bank vole colony
Source: PLoS Pathog. 2026 May 29;22(5):e1013693. doi: 10.1371/journal.ppat.1013693 (PMC13241010; doi:10.1371/journal.ppat.1013693)
Supplement: S1 Table — (XLSX) [file ppat.1013693.s002.xlsx]

## Sheet: Tests Results
Supplementary S1 Table. Full results of the initial tests for the presence of the anti-PUUV IgG antibodies and PUUV-RNA.
	The analyses were performed on 17 bank voles from the selection experiment colony maintaoned by P. Koteja et al. (SelExp) and 5 voles from the colony maintained by M. Kruczek et al. (MRT) (see INFO sheet for the animals origin).
	Serological analyses were performed using ELISA and rapid ReaScan tests.
	Detection of PUUV-RNA was perforemd using S-RT-PCR, targetes as segment S. Images of the gels are shown in S-RT-PCT_Gels sheet.
	The analyses were performed between 19.12.2012 and 14.01.2013
						ELISA TEST raw data and computing the adjusted reading				Upper cut-off value =		0.136		15
										Lower cut-off value =		0.068	ELISA	5	ReaScan	S-RT-PCR
				Age	Body mass	Raw readings with AG		Raw readings without AG		Means from two readings		Difference	Decision	ReaScan	Decison	Decison
Sample No	Vole_source	Vole_ID	Sex	(days)	(g)	Raw_with_AG1	Raw_with_AG2	Raw_no_AG1	Raw_no_AG2	Mean_with_AG	Mean_no_AG	OD value	pos_or_neg	Reading	pos_or_neg	pos_or_neg
NK	Negaive control					0.0647	0.0714	0.0474	0.0485	0.06805	0.04795	0.0201	neg	Not appl.	Not appl.	neg
PK	Positive control					2.8972	2.9203	0.0513	0.0487	2.90875	0.05	2.85875	pos	Not appl.	Not appl.	pos
1	SelExp	Z56527	Male	219	31.7	2.3741	2.5229	0.0473	0.0461	2.4485	0.0467	2.4018	pos	442	pos	pos
2	SelExp	Z56091	Female	222	27.6	2.132	2.1938	0.0467	0.0467	2.1629	0.0467	2.1162	pos	189	pos	pos
3	MRT	MRT3	Male	194	30.4	0.0691	0.0703	0.0456	0.048	0.0697	0.0468	0.0229	neg	0	neg	neg
4	SelExp	Z56058	Female	223	31.1	1.3025	1.2907	0.046	0.0502	1.2966	0.0481	1.2485	pos	319	pos	pos
5	SelExp	Z55488	Male	243	36.3	1.7609	1.8269	0.0472	0.048	1.7939	0.0476	1.7463	pos	177	pos	pos
6	SelExp	Z60057	Male	208	26.9	1.6146	1.6221	0.0449	0.0543	1.61835	0.0496	1.56875	pos	366	pos	pos
7	MRT	MRT1	Female	198	19.8	0.1017	0.1024	0.0445	0.0545	0.10205	0.0495	0.05255	neg	0	neg	neg
8	SelExp	Z56771	Male	220	28.9	1.3418	1.2942	0.0465	0.0492	1.318	0.04785	1.27015	pos	414	pos	pos
9	SelExp	Z60031	Female	208	23.3	2.1123	2.0521	0.0468	0.0486	2.0822	0.0477	2.0345	pos	346	pos	pos
10	SelExp	Z56373	Male	220	28	1.2869	1.2185	0.0469	0.048	1.2527	0.04745	1.20525	pos	196	pos	pos
11	MRT	MRT4	Male	76	34.5	0.0736	0.0775	0.0463	0.0508	0.07555	0.04855	0.027	neg	0	neg	neg
12	SelExp	Z60222	Female	203	25.3	2.2765	2.3481	0.0497	0.0479	2.3123	0.0488	2.2635	pos	310	pos	pos
13	SelExp	Z55491	Male	242	25.8	1.8322	1.8161	0.0476	0.048	1.82415	0.0478	1.77635	pos	445	pos	pos
14	SelExp	Z53904	Male	264	28.5	2.4021	2.4011	0.0476	0.0496	2.4016	0.0486	2.353	pos	350	pos	pos
15	SelExp	Z54860	Female	244	24.2	1.6717	1.6456	0.0489	0.048	1.65865	0.04845	1.6102	pos	272	pos	pos
16	MRT	MRT2	Female	97	25.5	0.091	0.0941	0.0486	0.0515	0.09255	0.05005	0.0425	neg	0	neg	neg
17	SelExp	Z55666	Female	231	23.9	1.9578	1.9528	0.0474	0.0505	1.9553	0.04895	1.90635	pos	278	pos	pos
18	SelExp	Z55547	Female	242	26.7	2.202	2.1932	0.0476	0.0488	2.1976	0.0482	2.1494	pos	237	pos	pos
19	SelExp	Z53707	Male	265	25.9	2.5853	2.5683	0.047	0.051	2.5768	0.049	2.5278	pos	292	pos	pos
20	SelExp	Z56263	Male	221	31.8	2.16	1.9331	0.0475	0.0479	2.04655	0.0477	1.99885	pos	527	pos	pos
21	MRT	MRT5	Male	198	25.3	0.079	0.0729	0.0506	0.0518	0.07595	0.0512	0.02475	neg	0	neg	neg
22	SelExp	Z56466	Male	220	30.4	0.9358	0.78	0.0495	0.0491	0.8579	0.0493	0.8086	pos	8	ambiguous	pos

## Sheet: S-RT-PCR_Gels
Results of the S segment RT-PCR test on 17 bank voles from generation 14 of the selection experiment and 5 voles from the colony maintained by M. Kruczek et al. (samples 3, 7, 11, 16, 21)
	performed on 19.12.2012 (see INFO sheet for the animals origin)
	Agarose gels from the S-RT-PCR
Vole ID =
Sample No	M	1	2	3	4	5	6	7	8	9	10	11	12	13	14		M	15	16	17	18	19	20	21	22	NC	PC
Targeted mass
M:	marker of molecular mass
NC:	negative control (DEPC-treateed RNase-free water)
PC:	positive control (RNA isolated from cell culture propagated PUUV strain Sotkamo)
NOTE:	The original imagies of the whole agarose gels are presented in supplementary file Supplementary_raw_imagies,pdf
	The parts preented here were cut to show the parts relevant for the results but were not manipulated in any other way.

## Sheet: INFO
Information about the bank vole samples transferred to FLI, Germany (Rainer G. Ulrich), for the analyses aimed at detecting PUUV, November-December 2012
Species: bank vole Myodes (=Clethrionomys) glareolus
Maintained at the Institute of Environmental Sciences of the Jagiellonian University, Kraków, Poland
GEN "Z" = 14th of the artificial selection experiment, in which 16 lines selectively bred lines are maintained PLEASE PROVE HERE THE LAST PART OF THE SENTENCE
Dissections 24.11.2012
Description of variables in DATA spreadsheet
IR	record number and also the sample number
Source	SelExp = Selection experiment; MRT = colony supervised by M. Kruczek (voles from a separate colony kept in the same animal facility, but in different rooms)
ID	identification number of animals from the selection experiment. For the animals sampled from MRT colony set arbitrarily to MRT1 ... MRT5										PLEASE PROVE THE FONT OF WRITING - IS THAT UNIQUE?
Sex	sex (0=female, 1=male)
Age	age at dissection (days)
M	body mass during dissection (g)
Description of procedure
Each animal was injected intraperitoneally with ketamine (5 units) and xylazine (5 units).
Immediately after injection blood was collected directly from heart and several organs were collected as well.
All the tools were sterilized by sinking in alcohol and flaming before dissection of each animal.
Blood samples were allowed to clot and then centrifuged.
Centrifuge parametres:
samples 1 to 10 at 3000rpm for 10min; then 10,000rpm for 10min. Serum was removed and centrifuged again at 10,000rpm for 10min, then divided into 200 and 50 microlitre samples
samples 11 to 22 at 3000rpm for 5min; then 10,000rpm for 10min. Serum was removed and centrifuged again at 10,000rpm for 10min, then divided into 200 and 50 microlitre samples
The change in the length of the first stage centrifugation was because during the work we have got information that it will be better to do that in a different way.
From each animal 11 sub-samples were collected; 10 were transferred to FLI (Rainer G. Ulrich)
Symbol	Contents
BS	200microlitre serum (sent to FLI)
BS 50	50microlitre serum (this sample stays in Kraków!)
B	Brain
H	Heart
LuS	Small sample of a lung
Lu	The rest of the lungs
S	Spleen
Li	Liver
K	Kidneys
D	Intestines
T	Tail
