# Supplementary material for: Maternal antibody-mediated elimination of a Puumala hantavirus outbreak in a bank vole colony
Source: PLoS Pathog. 2026 May 29;22(5):e1013693. doi: 10.1371/journal.ppat.1013693 (PMC13241010; doi:10.1371/journal.ppat.1013693)
Supplement: S3 Table — (XLSX) [file ppat.1013693.s004.xlsx]

## Sheet: S3 Table
Drewes et al: Maternal antibody-mediated elimination of a Puumala hantavirus outbreak in a bank vole colony
Supplementary S3 Table. Summary of the tests performed during and after the eradication procedure.
Days of the eradication program correspond to the days on main text Figure 1. Generations: genP: parental; genO: offspring; genG - grandoffspring; genG+1, genG+2: next two generations.
Abbreviations: ReaScan: rapid Reagena Ab-Dect Puumala IgG; IFA: indirect fluorescent antibody assay; RT-qPCR: quantitative reverse transcription PCR.
Selection generation	Eradication program			Description of the tests	Number
	generation	days	age		Tested	Positive
15	genP	1 – 11	94 – 154	Preliminary ReaScan tests for the presence of anti-PUUV IgG antibodies in females	45	29
		19 – 20	108 – 126	Preliminary IFA tests for the presence of anti-PUUV IgG antibodies in females	53	21
		54 – 63		IFA tests in females 8 - 12 days after parturition:
				- females mated at 117 - 127 days of age	18	1
				- females mated at 130 or more days of age	418	415
16	genO	77 – 86	28–29	RT-qPCR tests for the presence of PUUV RNA in saliva of juveniles 11–12 days after weaning; pooled samples from all individuals within a cage; number of cages:	240	6
				RT-qPCR tests in lung tissue samples of individuals euthanised after a positive result in saliva samples; number of individuals:	30	0
		82 – 117	36–71	IFA tests in 55 juveniles to monitor the loss of MatAb (most individuals tested more than once); number of tests:	108	37 (+ 33 ambiguous)
		89 – 90		RT-qPCR tests in dust samples from various locations of the facility	14	1
				Three series of RT-qPCR tests in dust samples from cages housing genO animals; number of cages:
		116 – 117		I: age 60-70 days	280	0
		146 – 147		II: age 91 - 101 days	280	0
		165 – 165		III: age 110 - 119 days	140	0
				Four series of IFA tests on all genO voles; number of individuals
		130 – 139	79 – 93	I	1197	3 (+2 ambiguous)
		153 – 160	100 – 113	II	1171	0
		172 – 175	118 – 129	III	1161	1
		182 – 187	133 – 141	IV	1153	0
				Note: siblings of the individuals detected as PUUV-positive in the first series, and animals from neigbouring cages, were additionally tested between the regular series.
				RT-qPCR tests in lung tissue samples of the euthanised individuals that tested positive in the IFA tests and their cagemates	14	8
				RT-qPCR tests in dust samples from cages in which the PUUV-positive individuls were found	2	1
		147 – 162		RT-qPCR tests in dust samples taken from freezers and exhaust ducts of IVC	17	4
		201 – 202		RT-qPCR tests in dust samples from cages housing mated genO animals	280	0
		202 – 203	147 – 156	IFA tests on mated genO males	278	0
		215 – 228	162 – 182	IFA tests on mated genO females	272	0
		209 – 272	172 – 226	RT-qPCR tests in lung tissue samples from all mated genO individuals	551	0
		264 – 270		RT-qPCR tests in dust samples taken from several locations of the facility	30	1
				Eradication procedure completed
17	genG	285 – 299		RT-qPCR tests in dust samples taken from several locations of the facility	53	3
		306 – 315	99 – 100	IFA tests on all individuals	1166	0
		372	126 – 164	RT-qPCR tests in lung tissue samples	38	0
18	genG+1	535 – 537	113 – 178	RT-qPCR tests in lung tissue samples	50	0
19	genG+2	776	185 – 228	RT-qPCR tests in lung tissue samples	21	0
		783 – 785	140 – 240	IFA tests in all individuals that reproduced	190	0
